# Supplementary material for: Proteomic analysis of the periodontal pathogen Prevotella intermedia secretomes in biofilm and planktonic lifestyles
Source: Sci Rep. 2022 Apr 4;12:5636. doi: 10.1038/s41598-022-09085-0 (PMC8980031; doi:10.1038/s41598-022-09085-0)
Supplement: Supplementary file 2 — Supplementary Information 2. [file 41598_2022_9085_MOESM2_ESM.xlsx]

## Sheet: A1_1____Modified FINAL
Search title	20L144_A1_1_bacteria
MS data file	LTQ_20L144_A1_1.mgf
Database 1	contaminants 20160129 (249 sequences; 128,730 residues)
Database 2	RefSeq_bacteria 160701 (49,867,978 sequences; 17,102,838,518 residues)
Taxonomy 1	(none)
Taxonomy 2	(none)
Timestamp	22 Feb 2021 at 19:34:19 GMT
Type of search	MS/MS Ion Search
Quantitation	None
Enzyme	Trypsin
Fixed modifications	Carbamidomethyl (C)
Variable modifications	Deamidated (NQ),Oxidation (M)
Mass values	Monoisotopic
Protein mass	Unrestricted
Peptide mass tolerance	3 ppm
Fragment mass tolerance	0.6 Da
Max missed cleavages	1
Instrument type	ESI-TRAP
Number of queries	30123
Significance threshold p<	0.05
Max. number of families	AUTO
Ions score or expect cut-off	20
Preferred taxonomy	All entries
Filters:	(NOT(Database is contaminants) AND Member = 1)
Family	Member	Database	Accession		Score	emPAI	Mass	Sequence coverage	Num. of significant matches	Num. of significant unique sequences	Description
1	1	RefSeq_bacteria	ref|WP_004365898.1|	WP_045167467.1	1708	0.88	47554	0.4	54	10	phosphopyruvate hydratase
3	1	RefSeq_bacteria	ref|WP_014709300.1|	WP_014709300.1	1094	2.09	31660	0.52	52	9	pyridoxal biosynthesis lyase PdxS
4	1	RefSeq_bacteria	ref|WP_024998957.1|	WP_088438771.1	633	0.44	49423	0.28	16	5	glutamate dehydrogenase
5	1	RefSeq_bacteria	ref|WP_014710158.1|	WP_014710158.1	376	0.3	58000	0.21	14	3	molecular chaperone GroEL
6	1	RefSeq_bacteria	ref|WP_002503598.1|	WP_045167467.1	332	0.07	47289	0.05	12	1	phosphopyruvate hydratase
8	1	RefSeq_bacteria	ref|WP_025000944.1|	WP_014710387.1	331	0.35	19407	0.2	7	1	DNA starvation/stationary phase protection protein
9	1	RefSeq_bacteria	ref|WP_028905637.1|	WP_028905637.1	296	0.75	31906	0.33	12	5	membrane protein
10	1	RefSeq_bacteria	ref|WP_004363501.1|	WP_045168122.1	276	0.14	46860	0.09	9	2	serine hydroxymethyltransferase
11	1	RefSeq_bacteria	ref|WP_004357669.1|	WP_014708736.1	274	1.4	13191	0.44	12	3	reactive intermediate/imine deaminase
13	1	RefSeq_bacteria	ref|WP_028905698.1|	WP_028905698.1	196	0.19	34155	0.15	5	2	hypothetical protein
14	1	RefSeq_bacteria	ref|WP_018188344.1|	WP_014710275.1	193	0.07	45407	0.05	10	1	MULTISPECIES: phosphopyruvate hydratase
16	1	RefSeq_bacteria	ref|WP_004343265.1|	WP_097549886.1	160	0.05	60094	0.03	3	1	MULTISPECIES: phosphoenolpyruvate carboxykinase (ATP)
17	1	RefSeq_bacteria	ref|WP_014709646.1|	WP_014709646.1	155	0.43	16396	0.13	13	2	NlpE protein
18	1	RefSeq_bacteria	ref|WP_014805447.1|	WP_028906101.1	122	0.06	48123	0.04	21	1	dihydrolipoyl dehydrogenase
19	1	RefSeq_bacteria	ref|WP_014709605.1|	WP_014709605.1	121	0.27	37519	0.2	7	3	fructose-bisphosphate aldolase
21	1	RefSeq_bacteria	ref|WP_014708882.1|	WP_028906344.1	108	0.11	28440	0.06	3	1	hypothetical protein
22	1	RefSeq_bacteria	ref|WP_009435463.1|	WP_028906361.1	98	0.23	13949	0.25	1	1	superoxide reductase
26	1	RefSeq_bacteria	ref|WP_028904941.1|	WP_028904941.1	91	0.17	58608	0.11	3	2	hypothetical protein
27	1	RefSeq_bacteria	ref|WP_014709654.1|	WP_028905462.1	88	0.05	66186	0.03	1	1	peptidase M6
28	1	RefSeq_bacteria	ref|WP_018471984.1|	WP_028905527.1	86	0.04	82532	0.01	3	1	sensor histidine kinase
31	1	RefSeq_bacteria	ref|WP_024998097.1|	WP_028905084.1	81	0.07	46507	0.1	2	1	tetratricopeptide repeat protein
32	1	RefSeq_bacteria	ref|WP_014708982.1|	WP_028905639.1	81	0.06	106742	0.02	2	1	peptidase M16
33	1	RefSeq_bacteria	ref|WP_004352210.1|	WP_028904773.1	80	0.12	54882	0.08	4	1	histidine ammonia-lyase
34	1	RefSeq_bacteria	ref|WP_028905748.1|	WP_028905748.1	75	0.04	70941	0.03	1	1	hemin-binding protein
35	1	RefSeq_bacteria	ref|WP_014710403.1|	WP_014710403.1	73	0.63	11753	0.29	2	2	thiol reductase thioredoxin
36	1	RefSeq_bacteria	ref|WP_028905663.1|	WP_028905663.1	69	0.18	55881	0.17	4	3	2,3-bisphosphoglycerate-independent phosphoglycerate mutase
38	1	RefSeq_bacteria	ref|WP_004364323.1|	WP_014710035.1	67	0.15	21588	0.16	2	1	peptide deformylase
40	1	RefSeq_bacteria	ref|WP_015244721.1|	WP_007411996.1	63	0.14	22549	0.05	1	1	imidazoleglycerol-phosphate dehydratase
41	1	RefSeq_bacteria	ref|WP_028906258.1|	WP_004356500.1	62	0.12	52228	0.05	2	2	Xaa-Pro aminopeptidase
42	1	RefSeq_bacteria	ref|WP_014709813.1|	WP_004364886.1	60	0.05	114129	0.06	2	2	trypsin
45	1	RefSeq_bacteria	ref|WP_028677364.1|	WP_008760486.1	56	0.21	15314	0.09	5	1	membrane protein
46	1	RefSeq_bacteria	ref|WP_006557931.1|	WP_008143269.1	54	0.08	37664	0.03	1	1	biotin synthase BioB
48	1	RefSeq_bacteria	ref|WP_027298857.1|	WP_028905224.1	52	0.17	19098	0.07	3	1	peptidyl-prolyl cis-trans isomerase
49	1	RefSeq_bacteria	ref|WP_000493049.1|	WP_006744832.1	52	0.12	25232	0.05	1	1	MULTISPECIES: protein-L-isoaspartate O-methyltransferase
50	1	RefSeq_bacteria	ref|WP_009232484.1|	WP_028905574.1	51	0.05	58467	0.01	2	1	cysteine--tRNA ligase
51	1	RefSeq_bacteria	ref|WP_015263873.1|	WP_014710348.1	51	0.06	54539	0.03	1	1	chromosomal replication initiation protein DnaA
52	1	RefSeq_bacteria	ref|WP_013671965.1|	WP_028905785.1	50	0.06	52958	0.03	5	1	DUF3945 domain-containing protein
53	1	RefSeq_bacteria	ref|WP_004349544.1|	WP_028906253.1	49	0.05	58111	0.03	2	1	molecular chaperone GroEL
54	1	RefSeq_bacteria	ref|WP_035937751.1|	WP_028905054.1	49	0.05	62814	0.03	2	1	glycosyltransferase family 4 protein
56	1	RefSeq_bacteria	ref|WP_056730482.1|	WP_013265509.1	49	0.08	39010	0.03	1	1	NADH oxidase
57	1	RefSeq_bacteria	ref|WP_014709665.1|	WP_028905169.1	49	0.1	31445	0.04	1	1	DUF4595 domain-containing protein
58	1	RefSeq_bacteria	ref|WP_040910023.1|	WP_028905586.1	48	0.04	69190	0.02	1	1	tRNA uridine 5-carboxymethylaminomethyl modification enzyme GidA
60	1	RefSeq_bacteria	ref|WP_027625946.1|	WP_028904949.1	48	0.08	41109	0.03	1	1	peptide ABC transporter substrate-binding protein
61	1	RefSeq_bacteria	ref|WP_062258327.1|	WP_028905235.1	47	0.11	27460	0.04	3	1	TetR family transcriptional regulator
62	1	RefSeq_bacteria	ref|WP_044935964.1|	WP_018667829.1	47	0.05	58309	0.02	3	1	ATPase
63	1	RefSeq_bacteria	ref|WP_053043159.1|	WP_028906355.1	47	0.06	53474	0.03	1	1	substrate-binding domain-containing protein
65	1	RefSeq_bacteria	ref|WP_062417204.1|	WP_015531502.1	46	0.06	51579	0.02	1	1	MFS transporter
69	1	RefSeq_bacteria	ref|WP_061315955.1|	WP_014710097.1	44	0.12	27159	0.06	2	1	response regulator transcription factor
70	1	RefSeq_bacteria	ref|WP_004061121.1|	WP_028905480.1	43	0.06	51892	0.03	3	1	adenylyltransferase/cytidyltransferase family protein
71	1	RefSeq_bacteria	ref|WP_014709053.1|	WP_024998745.1	43	0.17	18557	0.38	1	1	MULTISPECIES: TlpA family protein disulfide reductase
72	1	RefSeq_bacteria	ref|WP_062422334.1|	WP_172460529.1	42	0.07	44093	0.05	2	1	ROK family protein
73	1	RefSeq_bacteria	ref|WP_015362367.1|	WP_008622563.1	42	0.06	51453	0.02	1	1	hypothetical protein
74	1	RefSeq_bacteria	ref|WP_041948317.1|	WP_008565424.1	42	0.13	23399	0.06	1	1	hypothetical protein
76	1	RefSeq_bacteria	ref|WP_004338179.1|	WP_028904772.1	41	0.04	74528	0.03	1	1	urocanate hydratase
77	1	RefSeq_bacteria	ref|WP_037985478.1|	WP_004339726.1	41	0.13	24733	0.08	1	1	invertase
78	1	RefSeq_bacteria	ref|WP_009792649.1|	WP_028906024.1	40	0.06	54343	0.04	2	1	MULTISPECIES: NADH:ubiquinone oxidoreductase subunit M
79	1	RefSeq_bacteria	ref|WP_022572248.1|	WP_028906341.1	40	0.07	44809	0.03	1	1	UDP-N-acetylglucosamine 1-carboxyvinyltransferase
82	1	RefSeq_bacteria	ref|WP_008716426.1|	WP_005646409.1	40	0.06	52303	0.03	1	1	short-chain dehydrogenase/reductase
84	1	RefSeq_bacteria	ref|WP_014708725.1|	WP_028905870.1	39	0.18	18090	0.2	2	1	thiol reductase thioredoxin
85	1	RefSeq_bacteria	ref|WP_006044981.1|	WP_028904668.1	39	0.13	24307	0.2	1	1	ribulose-phosphate 3-epimerase
87	1	RefSeq_bacteria	ref|WP_059239390.1|	WP_014708549.1	39	0.12	26247	0.08	1	1	dehydrogenase
88	1	RefSeq_bacteria	ref|WP_002652465.1|	WP_007835729.1	39	0.14	22571	0.09	5	1	Asp/Glu/hydantoin racemase
93	1	RefSeq_bacteria	ref|WP_040327780.1|	WP_005332057.1	37	0.11	29431	0.05	2	1	hypothetical protein
95	1	RefSeq_bacteria	ref|WP_058183940.1|	WP_007133390.1	36	0.08	38443	0.03	1	1	hypothetical protein
96	1	RefSeq_bacteria	ref|WP_010397089.1|	WP_004379105.1	36	0.07	45700	0.03	1	1	hypothetical protein
97	1	RefSeq_bacteria	ref|WP_061426162.1|	WP_013548002.1/MBP5257375.1	36	0.13	23915	0.06	1	1	acetyltransferase
98	1	RefSeq_bacteria	ref|WP_039554591.1|	WP_028905992.1	36	0.05	67351	0.05	1	1	ABC transporter ATP-binding protein
99	1	RefSeq_bacteria	ref|WP_004338778.1|	WP_028905088.1	36	0.08	40166	0.03	1	1	phosphoserine transaminase
100	1	RefSeq_bacteria	ref|WP_052214078.1|	WP_028906355.1	36	0.05	65262	0.03	1	1	substrate-binding domain-containing protein
101	1	RefSeq_bacteria	ref|WP_055335853.1|	WP_014709720.1	36	0.09	33527	0.06	1	1	ABC transporter substrate-binding protein
102	1	RefSeq_bacteria	ref|WP_028904901.1|	WP_028904901.1	36	0.09	33007	0.08	1	1	energy transducer TonB
103	1	RefSeq_bacteria	ref|WP_016520159.1|	WP_007411110.1	35	0.06	48535	0.04	1	1	anthranilate phosphoribosyltransferase
104	1	RefSeq_bacteria	ref|WP_056649705.1|	MBA7488061.1	35	0.02	136248	0.01	2	1	hypothetical protein
106	1	RefSeq_bacteria	ref|WP_021780991.1|	MBP9983829.1	35	0.16	20319	0.06	2	1	MarR family transcriptional regulator
107	1	RefSeq_bacteria	ref|WP_034804968.1|	WP_028905361.1	35	0.1	32537	0.05	1	1	MULTISPECIES: 6-O-methylguanine DNA methyltransferase
108	1	RefSeq_bacteria	ref|WP_062219524.1|	MBO5062652.1	35	0.1	30471	0.05	1	1	methylenetetrahydrofolate reductase [NAD(P)H]
112	1	RefSeq_bacteria	ref|WP_045869720.1|	MBO5548660.1	34	0.07	43945	0.05	1	1	precorrin-6Y C5,15-methyltransferase
113	1	RefSeq_bacteria	ref|WP_028906345.1|	ref|WP_028906345.1|	34	0.11	27905	0.07	1	1	hypothetical protein
114	1	RefSeq_bacteria	ref|WP_036652936.1|	MBS5437602.1	34	0.1	30282	0.06	1	1	C40 family peptidase
115	1	RefSeq_bacteria	ref|WP_007293590.1|	HAT61699.1	33	0.03	102907	0.02	1	1	phage/plasmid primase P4-like
117	1	RefSeq_bacteria	ref|WP_019483785.1|	WP_028906371.1	33	0.13	23772	0.08	1	1	1-acyl-sn-glycerol-3-phosphate acyltransferase
119	1	RefSeq_bacteria	ref|WP_005303369.1|	MBO5313912.1	33	0.15	20693	0.07	1	1	Membrane protein M15
120	1	RefSeq_bacteria	ref|WP_025229430.1|	WP_028904721.1	32	0.02	142893	0.01	1	1	SLBB domain-containing protein
121	1	RefSeq_bacteria	ref|WP_025783227.1|	WP_028905881.1	32	0.05	67593	0.04	1	1	multidrug ABC transporter ATP-binding protein
122	1	RefSeq_bacteria	ref|WP_014085264.1|	MBF1618150.1	32	0.05	64980	0.01	1	1	type IV secretion protein Rhs
123	1	RefSeq_bacteria	ref|WP_004724795.1|	MBQ7424587.1	32	0.13	24931	0.06	1	1	flagellar basal body rod modification protein FlgD
124	1	RefSeq_bacteria	ref|WP_004363738.1|	WP_028906306.1	32	0.08	37899	0.08	1	1	L-asparaginase
125	1	RefSeq_bacteria	ref|WP_051050204.1|	WP_014709317.1	31	0.19	16412	0.12	1	1	YkgB family protein
127	1	RefSeq_bacteria	ref|WP_035780026.1|	WP_004353751.1	31	0.08	40697	0.02	1	1	MULTISPECIES: tyrosine-type recombinase/integrase
128	1	RefSeq_bacteria	ref|WP_050039246.1|	WP_028905385.1	31	0.1	31251	0.04	1	1	30S ribosomal protein S3
130	1	RefSeq_bacteria	ref|WP_015927042.1|	MBQ0084924.1	31	0.03	88601	0.02	1	1	aminotransferase class I/II-fold pyridoxal phosphate-dependent enzyme
131	1	RefSeq_bacteria	ref|WP_039235811.1|	WP_028905380.1	31	0.04	77452	0.03	1	1	elongation factor G
132	1	RefSeq_bacteria	ref|WP_018998410.1|	WP_028905415.1	30	0.1	32149	0.06	1	1	ATP-binding cassette domain-containing protein
133	1	RefSeq_bacteria	ref|WP_049794900.1|	MBR3445948.1	30	0.04	76249	0.05	1	1	Hypothetical protein
134	1	RefSeq_bacteria	ref|WP_026526676.1|	WP_028906247.1	30	0.02	128827	0.01	1	1	pyruvate:ferredoxin (flavodoxin) oxidoreductase
135	1	RefSeq_bacteria	ref|WP_026001127.1|	MBQ7451373.1	30	0.06	50640	0.05	1	1	threonine synthase
138	1	RefSeq_bacteria	ref|WP_053465450.1|	MBP7471879.1	29	0.06	48700	0.05	1	1	Hypothetical protein
141	1	RefSeq_bacteria	ref|WP_059045981.1|	MBR1880732.1	29	0.11	27311	0.12	1	1	DeoR family transcriptional regulator
142	1	RefSeq_bacteria	ref|WP_055942599.1|	MBR1621492.1	29	0.06	53220	0.04	1	1	lipopolysaccharide biosynthesis protein
143	1	RefSeq_bacteria	ref|WP_043383833.1|	MBP7374319.1	29	0.07	43375	0.04	1	1	HD-GYP domain-containing protein
144	1	RefSeq_bacteria	ref|WP_027998490.1|	MBS5528478.1	29	0.06	51313	0.04	1	1	tetratricopeptide repeat protein
146	1	RefSeq_bacteria	ref|WP_056915560.1|	WP_028906023.1	28	0.05	68399	0.02	1	1	MULTISPECIES: NADH-quinone oxidoreductase subunit L
147	1	RefSeq_bacteria	ref|WP_008988183.1|	WP_028906003.1	28	0.07	43504	0.08	1	1	phosphopantothenoylcysteine decarboxylase
148	1	RefSeq_bacteria	ref|WP_006796158.1|	WP_028906388.1	27	0.04	85193	0.02	1	1	NADP-dependent malic enzyme
149	1	RefSeq_bacteria	ref|WP_015355374.1|	WP_099995448.1	27	0.05	62260	0.03	1	1	NTPase
151	1	RefSeq_bacteria	ref|WP_056368436.1|	MBR3066840.1	26	0.08	38622	0.05	1	1	fumarylacetoacetate hydrolase
152	1	RefSeq_bacteria	ref|WP_056321431.1|	MBD9028327.1	26	0.05	63254	0.05	1	1	biosynthetic-type acetolactate synthase large subunit
155	1	RefSeq_bacteria	ref|WP_051708932.1|	MBP3838531.1	25	0.13	23838	0.09	1	1	HAD-IA family hydrolase
158	1	RefSeq_bacteria	ref|WP_010652345.1|	RKW57308.1	24	0.1	32752	0.05	1	1	SDR family oxidoreductase
