# Supplementary material for: Proteomic analysis of the periodontal pathogen Prevotella intermedia secretomes in biofilm and planktonic lifestyles
Source: Sci Rep. 2022 Apr 4;12:5636. doi: 10.1038/s41598-022-09085-0 (PMC8980031; doi:10.1038/s41598-022-09085-0)
Supplement: Supplementary file 3 — Supplementary Information 3. [file 41598_2022_9085_MOESM3_ESM.xlsx]

## Sheet: C1_2_Modified FINAL
User	KL
Search title	20L144_C1_2_bacteria
MS data file	MS2_20L144_C1_2.mgf
Database 1	contaminants 20160129 (249 sequences; 128,730 residues)
Database 2	RefSeq_bacteria 160701 (49,867,978 sequences; 17,102,838,518 residues)
Taxonomy 1	(none)
Taxonomy 2	(none)
Timestamp	26 Mar 2021 at 02:02:42 GMT
Type of search	MS/MS Ion Search
Quantitation	None
Enzyme	Trypsin
Fixed modifications	Carbamidomethyl (C)
Variable modifications	Deamidated (NQ),Oxidation (M)
Mass values	Monoisotopic
Protein mass	Unrestricted
Peptide mass tolerance	3 ppm
Fragment mass tolerance	0.6 Da
Max missed cleavages	1
Instrument type	ESI-TRAP
Number of queries	29890
Significance threshold p<	0.05
Max. number of families	AUTO
Ions score or expect cut-off	20
Preferred taxonomy	All entries
Filters:	(NOT(Database is contaminants) AND Member = 1)
Family	Member	Database	Accession		Score	emPAI	Mass	Sequence coverage	Num. of significant matches	Num. of significant unique sequences	Description
2	1	RefSeq_bacteria	ref|WP_014710275.1|	ref|WP_014710275.1|	4512	2.11	47656	0.57	136	14	phosphopyruvate hydratase
3	1	RefSeq_bacteria	ref|WP_014709300.1|	ref|WP_014709300.1|	3537	4.44	31660	0.56	148	11	pyridoxal biosynthesis lyase PdxS
5	1	RefSeq_bacteria	ref|WP_028905451.1|	ref|WP_028905451.1|	2246	2.17	49397	0.58	114	2	glutamate dehydrogenase
6	1	RefSeq_bacteria	ref|WP_028906253.1|	ref|WP_028906253.1|	1977	1.18	58060	0.46	71	15	molecular chaperone GroEL
7	1	RefSeq_bacteria	ref|WP_028905637.1|	ref|WP_028905637.1|	1654	2.37	31906	0.48	90	10	membrane protein
9	1	RefSeq_bacteria	ref|WP_004357669.1|	ref|WP_004357669.1|	1165	1.4	13191	0.44	30	3	reactive intermediate/imine deaminase
10	1	RefSeq_bacteria	ref|WP_004365096.1|	ref|WP_004365096.1|	1116	0.39	8469	0.21	35	1	MULTISPECIES: acyl carrier protein
12	1	RefSeq_bacteria	ref|WP_014710403.1|	ref|WP_014710403.1|	799	3.32	11753	0.44	26	4	thiol reductase thioredoxin
14	1	RefSeq_bacteria	ref|WP_028905059.1|	ref|WP_028905059.1|	746	0.34	114483	0.18	43	10	trypsin
15	1	RefSeq_bacteria	ref|WP_014709646.1|	ref|WP_014709646.1|	716	1.03	16396	0.13	32	2	NlpE protein
16	1	RefSeq_bacteria	ref|WP_028905502.1|	ref|WP_028905502.1|	605	0.43	76148	0.22	25	9	peptidase M13
17	1	RefSeq_bacteria	ref|WP_028905185.1|	ref|WP_028905185.1|	509	1.02	46918	0.37	32	6	serine hydroxymethyltransferase
18	1	RefSeq_bacteria	ref|WP_028904928.1|	ref|WP_028904928.1|	482	0.32	53463	0.18	22	5	aminoacyl-histidine dipeptidase
19	1	RefSeq_bacteria	ref|WP_028905677.1|	ref|WP_028905677.1|	446	0.16	61180	0.12	8	3	hypothetical protein
21	1	RefSeq_bacteria	ref|WP_004356417.1|	ref|WP_004356417.1|	396	0.09	68219	0.04	15	2	molecular chaperone DnaK
22	1	RefSeq_bacteria	ref|WP_025000944.1|	ref|WP_025000944.1|	373	0.35	19407	0.26	18	2	DNA starvation/stationary phase protection protein
23	1	RefSeq_bacteria	ref|WP_028905638.1|	ref|WP_028905638.1|	367	0.1	60353	0.15	18	2	phosphoenolpyruvate carboxykinase (ATP)
24	1	RefSeq_bacteria	ref|WP_024998209.1|	ref|WP_024998209.1|	326	0.37	28113	0.19	9	2	purine-nucleoside phosphorylase
26	1	RefSeq_bacteria	ref|WP_028905698.1|	ref|WP_028905698.1|	283	0.3	34155	0.13	9	3	hypothetical protein
27	1	RefSeq_bacteria	ref|WP_014708821.1|	ref|WP_014708821.1|	279	0.23	58695	0.15	12	4	hypothetical protein
28	1	RefSeq_bacteria	ref|WP_028905663.1|	ref|WP_028905663.1|	264	0.31	55881	0.25	16	3	2,3-bisphosphoglycerate-independent phosphoglycerate mutase
30	1	RefSeq_bacteria	ref|WP_004357713.1|	ref|WP_004357713.1|	236	0.57	12805	0.28	7	2	50S ribosomal protein L7/L12
31	1	RefSeq_bacteria	ref|WP_004366033.1|	ref|WP_004366033.1|	222	0.32	21427	0.16	4	1	membrane protein
32	1	RefSeq_bacteria	ref|WP_005654219.1|	WP_028905899.1	217	0.21	31718	0.07	10	1	MULTISPECIES: pyridoxal 5'-phosphate synthase subunit PdxS
33	1	RefSeq_bacteria	ref|WP_014709654.1|	ref|WP_014709654.1|	216	0.05	66186	0.03	3	1	peptidase M6
34	1	RefSeq_bacteria	ref|WP_014709007.1|	ref|WP_014709007.1|	208	0.13	98842	0.08	17	4	alpha-glucan phosphorylase
35	1	RefSeq_bacteria	ref|WP_014709588.1|	ref|WP_014709588.1|	203	0.31	32858	0.28	14	3	diaminopimelate dehydrogenase
36	1	RefSeq_bacteria	ref|WP_028904773.1|	ref|WP_028904773.1|	195	0.39	54879	0.19	14	5	histidine ammonia-lyase
37	1	RefSeq_bacteria	ref|WP_028905394.1|	ref|WP_028905394.1|	194	0.34	20091	0.38	13	2	membrane protein
38	1	RefSeq_bacteria	ref|WP_028906361.1|	ref|WP_028906361.1|	185	1.26	14214	0.52	5	3	DNA topoisomerase II
39	1	RefSeq_bacteria	ref|WP_003512173.1|	WP_100020684.1	185	0.09	36344	0.06	3	1	type I glyceraldehyde-3-phosphate dehydrogenase
40	1	RefSeq_bacteria	ref|WP_028906345.1|	ref|WP_028906345.1|	173	0.11	27905	0.08	2	1	hypothetical protein
41	1	RefSeq_bacteria	ref|WP_004356623.1|	ref|WP_004356623.1|	173	0.06	107067	0.01	4	1	peptidase M16
42	1	RefSeq_bacteria	ref|WP_014708393.1|	ref|WP_014708393.1|	159	0.6	18755	0.4	12	3	ferritin
43	1	RefSeq_bacteria	ref|WP_014709658.1|	ref|WP_014709658.1|	157	0.35	49778	0.26	11	5	glucose-6-phosphate isomerase
44	1	RefSeq_bacteria	ref|WP_028906344.1|	ref|WP_028906344.1|	152	0.23	28555	0.15	3	2	hypothetical protein
45	1	RefSeq_bacteria	ref|WP_028905748.1|	ref|WP_028905748.1|	143	0.09	70941	0.09	3	2	hemin-binding protein
46	1	RefSeq_bacteria	ref|WP_028905169.1|	ref|WP_028905169.1|	138	0.21	31415	0.18	5	2	hypothetical protein
48	1	RefSeq_bacteria	ref|WP_014710446.1|	ref|WP_014710446.1|	137	0.19	50763	0.22	6	3	peptidase
49	1	RefSeq_bacteria	ref|WP_014708817.1|	ref|WP_014708817.1|	137	0.22	60829	0.16	6	4	hypothetical protein
50	1	RefSeq_bacteria	ref|WP_014708511.1|	ref|WP_014708511.1|	136	0.11	55337	0.05	6	2	alkaline phosphatase family protein
51	1	RefSeq_bacteria	ref|WP_041881381.1|	MBQ6195420.1	133	0.4	8365	0.35	5	1	hypothetical protein
52	1	RefSeq_bacteria	ref|WP_004364042.1|	ref|WP_004364042.1|	130	0.06	51619	0.03	3	1	type I deoxyribonuclease HsdR
54	1	RefSeq_bacteria	ref|WP_014709053.1|	ref|WP_014709053.1|	117	0.17	18557	0.09	2	1	hypothetical protein
55	1	RefSeq_bacteria	ref|WP_014710300.1|	ref|WP_014710300.1|	116	0.08	74399	0.1	2	2	urocanate hydratase
56	1	RefSeq_bacteria	ref|WP_028905877.1|	ref|WP_028905877.1|	116	0.09	105404	0.05	6	3	peptidase M16
57	1	RefSeq_bacteria	ref|WP_028906258.1|	ref|WP_028906258.1|	112	0.19	52228	0.1	7	3	Xaa-Pro aminopeptidase
58	1	RefSeq_bacteria	ref|WP_028905084.1|	ref|WP_028905084.1|	107	0.29	46689	0.21	6	4	hypothetical protein
59	1	RefSeq_bacteria	ref|WP_004355186.1|	ref|WP_004355186.1|	100	0.05	57242	0.03	1	1	methylmalonyl-CoA carboxyltransferase
60	1	RefSeq_bacteria	ref|WP_002558936.1|	MBD9027603.1	100	0.08	37290	0.05	3	1	aspartate-semialdehyde dehydrogenase
61	1	RefSeq_bacteria	ref|WP_014709524.1|	ref|WP_014709524.1|	100	0.04	162164	0.03	3	2	DNA-directed RNA polymerase subunit beta'
63	1	RefSeq_bacteria	ref|WP_008181793.1|	MBP7373558.1	97	0.08	38734	0.02	4	1	glycosyl transferase
64	1	RefSeq_bacteria	ref|WP_039404609.1|	MBR4924271.1	87	0.03	112392	0.01	6	1	FAD-binding protein
66	1	RefSeq_bacteria	ref|WP_014709203.1|	ref|WP_014709203.1|	82	0.14	23111	0.29	2	1	orotate phosphoribosyltransferase
67	1	RefSeq_bacteria	ref|WP_024710161.1|	MBP7857349.1	82	0.04	84141	0.02	8	1	CRISPR-associated helicase/endonuclease Cas3
68	1	RefSeq_bacteria	ref|WP_024999992.1|	ref|WP_024999992.1|	81	0.08	40275	0.03	1	1	OmpA family protein
69	1	RefSeq_bacteria	ref|WP_004362324.1|	ref|WP_004362324.1|	81	0.18	17919	0.11	7	1	5-(carboxyamino)imidazole ribonucleotide mutase
70	1	RefSeq_bacteria	ref|WP_014709619.1|	ref|WP_014709619.1|	80	0.1	31518	0.1	4	1	enoyl-ACP reductase
71	1	RefSeq_bacteria	ref|WP_028904901.1|	ref|WP_028904901.1|	80	0.2	33007	0.13	3	2	energy transducer TonB
72	1	RefSeq_bacteria	ref|WP_028905567.1|	ref|WP_028905567.1|	74	0.22	45274	0.19	4	3	beta-ketoacyl-[acyl-carrier-protein] synthase II
73	1	RefSeq_bacteria	ref|WP_028905898.1|	ref|WP_028905898.1|	70	0.09	69907	0.07	3	2	membrane protein
74	1	RefSeq_bacteria	ref|WP_014709015.1|	ref|WP_014709015.1|	69	0.02	138164	0.01	3	1	hypothetical protein
76	1	RefSeq_bacteria	ref|WP_004364573.1|	ref|WP_004364573.1|	64	0.27	37448	0.1	5	3	fructose-bisphosphate aldolase
77	1	RefSeq_bacteria	ref|WP_028904875.1|	ref|WP_028904875.1|	67	0.08	75468	0.08	6	2	thiol:disulfide interchange protein
78	1	RefSeq_bacteria	ref|WP_028905189.1|	ref|WP_028905189.1|	67	0.15	21522	0.14	1	1	membrane protein
80	1	RefSeq_bacteria	ref|WP_008565310.1|	ref|WP_008565310.1|	59	0.18	18142	0.06	2	1	thiol reductase thioredoxin
84	1	RefSeq_bacteria	ref|WP_010130653.1|	MBS7149865.1	56	0.06	52341	0.04	1	1	isopropylmalate isomerase
91	1	RefSeq_bacteria	ref|WP_056730482.1|	MBP3849885.1	53	0.08	39010	0.03	1	1	NADH oxidase
92	1	RefSeq_bacteria	ref|WP_004362124.1|	ref|WP_004362124.1|	53	0.1	31938	0.09	2	1	thioredoxin
93	1	RefSeq_bacteria	ref|WP_009232484.1|	WP_100370870.1	52	0.05	58467	0.01	2	1	cysteine--tRNA ligase
94	1	RefSeq_bacteria	ref|WP_004338778.1|	ref|WP_004338778.1|	52	0.08	40166	0.03	2	1	phosphoserine transaminase
95	1	RefSeq_bacteria	ref|WP_007264859.1|	MBQ2497634.1	51	0.09	33567	0.05	1	1	amino acid ABC transporter substrate-binding protein
96	1	RefSeq_bacteria	ref|WP_006529538.1|	MBR7087708.1	50	0.01	284911	0	1	1	amino acid adenylation domain-containing protein
98	1	RefSeq_bacteria	ref|WP_027298857.1|	MBQ8158179.1	49	0.17	19098	0.07	2	1	peptidyl-prolyl cis-trans isomerase
99	1	RefSeq_bacteria	ref|WP_062382372.1|	MBQ9533620.1	48	0.11	27859	0.07	1	1	substrate-binding domain-containing protein
100	1	RefSeq_bacteria	ref|WP_062417204.1|	MBP7359384.1	48	0.06	51579	0.02	2	1	MFS transporter
101	1	RefSeq_bacteria	ref|WP_012199083.1|	MBO5186305.1	48	0.09	35319	0.04	1	1	ABC transporter ATP-binding protein
102	1	RefSeq_bacteria	ref|WP_005853931.1|	MBS7151273.1	48	0.13	24584	0.1	1	1	MULTISPECIES: ATP-dependent Clp protease proteolytic subunit
103	1	RefSeq_bacteria	ref|WP_006512379.1|	ref|WP_006512379.1|	47	0.23	13863	0.13	2	1	hypothetical protein
104	1	RefSeq_bacteria	ref|WP_062001239.1|	MBP7359878.1	47	0.05	58583	0.03	2	1	chemotaxis protein
105	1	RefSeq_bacteria	ref|WP_057945796.1|	ref|WP_057945796.1|	47	0.03	88309	0.02	1	1	hypothetical protein
106	1	RefSeq_bacteria	ref|WP_006693045.1|	MBQ7662902.1	41	0.07	84998	0.05	2	2	formate acetyltransferase
107	1	RefSeq_bacteria	ref|WP_010224669.1|	MBQ0073664.1	46	0.05	60804	0.02	1	1	sodium/proline symporter
108	1	RefSeq_bacteria	ref|WP_004363738.1|	WP_004363738.1	46	0.08	37899	0.03	1	1	L-asparaginase
110	1	RefSeq_bacteria	ref|WP_041948317.1|	MBO7539992.1	45	0.13	23399	0.06	1	1	DNA polymerase III subunit gamma/tau
112	1	RefSeq_bacteria	ref|WP_037359337.1|	MBQ3767790.1	44	0.02	127588	0.01	1	1	ATP-binding protein
113	1	RefSeq_bacteria	ref|WP_004354343.1|	WP_014708918.1	44	0.11	29027	0.18	2	1	phosphatase PAP2 family protein
114	1	RefSeq_bacteria	ref|WP_040910023.1|	WP_099995891.1	43	0.04	69190	0.02	1	1	tRNA uridine 5-carboxymethylaminomethyl modification enzyme GidA
115	1	RefSeq_bacteria	ref|WP_014709212.1|	ref|WP_014709212.1|	43	0.1	32109	0.1	1	1	peptidylprolyl isomerase
116	1	RefSeq_bacteria	ref|WP_004351960.1|	ref|WP_004351960.1|	42	0.06	52959	0.03	1	1	aminopeptidase
118	1	RefSeq_bacteria	ref|WP_005677821.1|	MBO7578384.1	41	0.05	57953	0.02	1	1	TolC family protein
119	1	RefSeq_bacteria	ref|WP_045043997.1|	WP_014709366.1	41	0.04	78948	0.03	2	1	ABC transporter
121	1	RefSeq_bacteria	ref|WP_028677364.1|	MBP8758149.1	40	0.21	15314	0.09	2	1	DUF1622 domain-containing protein
123	1	RefSeq_bacteria	ref|WP_028387151.1|	MBR6978970.1	38	0.03	90667	0.02	1	1	SEL1-like repeat protein
126	1	RefSeq_bacteria	ref|WP_023511679.1|	WP_100189785.1	37	0.08	39251	0.06	1	1	UDP-N-acetylglucosamine--N-acetylmuramyl-(pentapeptide) pyrophosphoryl-undecaprenol N-acetylglucosamine transferase
128	1	RefSeq_bacteria	ref|WP_052072533.1|	MBR2882634.1	37	0.07	42796	0.05	1	1	ankyrin repeat domain-containing protein
129	1	RefSeq_bacteria	ref|WP_033164890.1|	WP_099836288.1	36	0.12	25869	0.06	1	1	DNA-binding response regulator
130	1	RefSeq_bacteria	ref|WP_055877596.1|	WP_100327832.1	36	0.09	34141	0.06	1	1	response regulator transcription factor
131	1	RefSeq_bacteria	ref|WP_044680608.1|	WP_096404973.1	35	0.14	22428	0.05	1	1	serine O-acetyltransferase
132	1	RefSeq_bacteria	ref|WP_013239281.1|	WP_097549978.1	35	0.08	36974	0.05	1	1	tRNA epoxyqueuosine(34) reductase QueG
133	1	RefSeq_bacteria	ref|WP_005365460.1|	MBR2101520.1	35	0.08	36808	0.04	1	1	LacI family DNA-binding transcriptional regulator
134	1	RefSeq_bacteria	ref|WP_056649705.1|	MBA7488061.1	35	0.02	136248	0.01	1	1	calcineurin-like phosphoesterase C-terminal domain-containing protein
136	1	RefSeq_bacteria	ref|WP_036220751.1|	WP_096406855.1	34	0.03	116428	0.02	1	1	DNA polymerase III subunit alpha
137	1	RefSeq_bacteria	ref|WP_037952930.1|	MBS7319742.1	34	0.07	46711	0.06	1	1	phosphoglucosamine mutase
139	1	RefSeq_bacteria	ref|WP_013671965.1|	ref|WP_013671965.1|	34	0.06	52958	0.03	2	1	hypothetical protein
140	1	RefSeq_bacteria	ref|WP_016300804.1|	MBP5424796.1	33	0.23	14014	0.09	1	1	sigma-70 family RNA polymerase sigma factor
143	1	RefSeq_bacteria	ref|WP_012447454.1|	WP_100190220.1	33	0.06	50806	0.03	2	1	peptidase M20
144	1	RefSeq_bacteria	ref|WP_005605552.1|	WP_097549497.1	33	0.23	13877	0.2	3	1	30S ribosome-binding factor RbfA
145	1	RefSeq_bacteria	ref|WP_028042687.1|	MBM6992560.1	32	0.05	58111	0.02	1	1	ABC transporter permease
146	1	RefSeq_bacteria	ref|WP_012738318.1|	WP_014709007.1	32	0.03	95105	0.02	1	1	alpha-glucan family phosphorylase
147	1	RefSeq_bacteria	ref|WP_005530472.1|	WP_124139205.1	32	0.12	26746	0.09	1	1	SDR family NAD(P)-dependent oxidoreductase
148	1	RefSeq_bacteria	ref|WP_004838384.1|	WP_097551000.1	32	0.08	40080	0.05	1	1	DNA polymerase IV
149	1	RefSeq_bacteria	ref|WP_037450120.1|	MBQ2195938.1	32	0.1	30952	0.05	2	1	citrate (pro-3S)-lyase subunit beta
150	1	RefSeq_bacteria	ref|WP_004363511.1|	WP_061868999.1	32	0.06	48889	0.05	1	1	dihydrolipoyl dehydrogenase
151	1	RefSeq_bacteria	ref|WP_014085264.1|	WP_100356678.1	32	0.05	64980	0.01	1	1	type IV secretion protein Rhs
152	1	RefSeq_bacteria	ref|WP_033916213.1|	WP_088437864.1	32	0.12	25654	0.08	1	1	ABC transporter ATP-binding protein
153	1	RefSeq_bacteria	ref|WP_036253128.1|	WP_099984831.1	32	0.09	34618	0.06	1	1	glycosyltransferase
156	1	RefSeq_bacteria	ref|WP_021780991.1|	MBP9983829.1	31	0.16	20319	0.06	2	1	MarR family transcriptional regulator
157	1	RefSeq_bacteria	ref|WP_048494578.1|	WP_099976545.1	31	0.07	47278	0.03	2	1	HAMP domain-containing histidine kinase
159	1	RefSeq_bacteria	ref|WP_014421510.1|	WP_088437938.1	31	0.03	110284	0.02	1	1	UvrD-helicase domain-containing protein
160	1	RefSeq_bacteria	ref|WP_010652345.1|	RKW57308.1	31	0.1	32752	0.05	1	1	SDR family oxidoreductase
161	1	RefSeq_bacteria	ref|WP_019645667.1|	MBP3844974.1	31	0.09	32913	0.03	1	1	LysR family transcriptional regulator
162	1	RefSeq_bacteria	ref|WP_028905026.1|	WP_028905026.1	31	0.11	27745	0.08	1	1	hypothetical protein
163	1	RefSeq_bacteria	ref|WP_054023397.1|	MBQ8127673.1	31	0.04	77303	0.02	1	1	alpha-galactosidase
164	1	RefSeq_bacteria	ref|WP_032843329.1|	WP_097656281.1	30	0.03	119415	0.02	2	1	TonB-dependent receptor
167	1	RefSeq_bacteria	ref|WP_056039131.1|	WP_100189929.1	29	0.08	37209	0.06	1	1	ABC transporter ATP-binding protein
169	1	RefSeq_bacteria	ref|WP_053046649.1|	MBQ1854805.1	29	0.06	50032	0.05	1	1	hypothetical protein
170	1	RefSeq_bacteria	ref|WP_015263873.1|	WP_100014051.1	29	0.06	54539	0.03	1	1	chromosomal replication initiation protein DnaA
171	1	RefSeq_bacteria	ref|WP_013094725.1|	WP_099976569.1	28	0.05	62773	0.03	1	1	UvrD-helicase domain-containing protein
172	1	RefSeq_bacteria	ref|WP_011275896.1|	WP_100189062.1	28	0.08	38207	0.06	2	1	tRNA (adenosine(37)-N6)-dimethylallyltransferase MiaA
177	1	RefSeq_bacteria	ref|WP_033872830.1|	WP_099995603.1	27	0.06	49420	0.07	1	1	mechanosensitive ion channel protein MscS
178	1	RefSeq_bacteria	ref|WP_011495925.1|	WP_088438481.1	27	0.07	43103	0.04	1	1	beta-ketoacyl-[acyl-carrier-protein] synthase I
182	1	RefSeq_bacteria	ref|WP_040209152.1|	WP_045166833.1	26	0.06	47680	0.05	1	1	MULTISPECIES: DNA helicase
183	1	RefSeq_bacteria	ref|WP_002942438.1|	WP_100019581.1	26	0.03	113762	0.01	1	1	multidrug efflux RND transporter permease subunit
191	1	RefSeq_bacteria	ref|WP_047014600.1|	WP_099890672.1	24	0.11	29487	0.08	1	1	ABC transporter
192	1	RefSeq_bacteria	ref|WP_009056159.1|	WP_061868613.1	24	0.06	54669	0.03	1	1	NADH-quinone oxidoreductase subunit M
